# Supplementary material for: The Family Environment as a Source for Creating the Dietary Attitudes of Primary School Students—A Focus Group Interview: The Junior-Edu-Żywienie (JEŻ) Project
Source: Nutrients. 2023 Nov 26;15(23):4930. doi: 10.3390/nu15234930 (PMC10708071; doi:10.3390/nu15234930)
Supplement: Supplementary file 1 [file nutrients-15-04930-s001.zip]

Archive with 1 entries (1 files):
- nutrients-2716051-supplementary.pdf
